# Supplementary material for: Sodium Houttuyfonate Prevents Seizures and Neuronal Cell Loss by Maintaining Glutamatergic System Stability in Male Rats with Kainic Acid-Induced Seizures
Source: Biomedicines. 2024 Jun 13;12(6):1312. doi: 10.3390/biomedicines12061312 (PMC11202147; doi:10.3390/biomedicines12061312)
Supplement: Supplementary file 1 [file biomedicines-12-01312-s001.zip]

Archive with 1 entries (1 files):
- biomedicines-3013102-supplementary.pdf
